# Supplementary material for: Dietary Inflammatory Index and Dietary Diversity Score Associated with Sarcopenia and Its Components: Findings from a Nationwide Cross-Sectional Study
Source: Nutrients. 2024 Apr 2;16(7):1038. doi: 10.3390/nu16071038 (PMC11013103; doi:10.3390/nu16071038)
Supplement: Supplementary file 1 [file nutrients-16-01038-s001.zip]

Archive with 1 entries (1 files):
- nutrients-2933251-supplementary.pdf
